# Supplementary material for: Analysis of White Mulberry Leaves and Dietary Supplements, ATR-FTIR Combined with Chemometrics for the Rapid Determination of 1-Deoxynojirimycin
Source: Nutrients. 2022 Dec 10;14(24):5276. doi: 10.3390/nu14245276 (PMC9781008; doi:10.3390/nu14245276)
Supplement: Supplementary file 1 [file nutrients-14-05276-s001.zip]

Archive with 1 entries (1 files):
- nutrients-2077885-supplementary.pdf
